# Supplementary material for: Tourism image classification based on convolutional neural network SqueezeNet——Taking Slender West Lake as an example
Source: PLoS One. 2024 Jan 29;19(1):e0295439. doi: 10.1371/journal.pone.0295439 (PMC10824457; doi:10.1371/journal.pone.0295439)
Supplement: S1 File — (XLS) [file pone.0295439.s001.xls]

## Sheet: Accuracy
Accuracy on the training set					Accuracy on the validation set
	SqueezeNet	AlexNet	GoogLeNet	VGG19	SqueezeNet	AlexNet	GoogLeNet	VGG19
1	20	0	20	0	10.0623	8.99377	8.45948	4.54141
2	0	10	0	5
3	10	30	35	10
4	15	5	10	0
5	5	10	15	10
6	15	15	20	10
7	10	30	40	10
8	20	25	25	15
9	30	25	20	20
10	20	40	35	35
11	20	30	20	15
12	25	25	5	5
13	30	25	20	30
14	25	30	15	30
15	30	25	40	15
16	20	30	25	20
17	25	10	30	30
18	30	30	25	50
19	20	40	30	45
20	50	20	20	50
21	35	35	40	35
22	35	45	50	35
23	20	55	35	30
24	5	45	30	25
25	45	35	35	45
26	45	45	40	45
27	35	50	50	45
28	40	35	40	50
29	55	45	30	50
30	30	55	45	50
31	55	50	40	55
32	50	30	50	55
33	50	50	50	70
34	45	65	60	40
35	30	45	45	50
36	55	50	70	55
37	50	50	35	35
38	50	80	45	60
39	45	45	60	75
40	50	45	50	55
41	65	70	55	55
42	45	45	50	60
43	50	65	65	50
44	45	60	50	55
45	45	60	25	65
46	60	65	65	65
47	65	70	75	75
48	55	70	65	65
49	50	65	70	70
50	60	75	75	65
51	75	65	50	70
52	70	55	50	60
53	60	45	50	55
54	65	70	60	65
55	50	65	65	55
56	55	70	50	85
57	60	80	85	50
58	60	65	60	70
59	45	80	70	70
60	65	60	60	70	62.6892	63.8468	59.9288	73.642
61	70	75	70	70
62	55	80	55	75
63	55	60	50	50
64	60	70	55	65
65	65	80	60	65
66	65	60	65	75
67	55	55	85	75
68	75	80	75	60
69	80	50	60	55
70	55	60	65	80
71	65	40	50	80
72	65	65	65	90
73	65	50	40	85
74	55	70	70	80
75	65	60	65	95
76	45	70	70	85
77	75	60	60	70
78	60	50	70	85
79	65	60	60	80
80	75	65	70	90
81	75	60	70	85
82	80	70	65	75
83	45	65	70	75
84	55	55	65	80
85	70	75	75	75
86	65	70	80	60
87	70	65	65	60
88	75	60	65	65
89	55	50	65	75
90	60	55	65	75
91	65	55	80	70
92	65	80	75	70
93	65	65	70	65
94	75	55	85	65
95	70	65	80	90
96	55	55	60	60
97	65	75	85	80
98	65	85	85	65
99	75	80	75	70
100	75	70	80	80
101	80	80	55	90
102	80	75	65	80
103	85	70	65	65
104	65	65	75	80
105	65	65	80	65
106	75	70	75	70
107	80	60	65	75
108	65	75	80	85
109	60	85	85	50
110	65	65	75	85
111	75	70	85	80
112	80	80	75	80
113	75	70	55	80
114	55	85	85	75
115	60	85	80	90
116	85	70	60	65
117	50	60	55	55
118	70	85	80	90
119	70	80	65	95
120	80	80	90	70	70.7925	74.2654	72.4844	82.1906
121	70	55	75	80
122	85	70	55	80
123	80	90	65	85
124	65	70	70	85
125	70	60	65	75
126	60	75	80	65
127	60	75	90	95
128	75	55	65	75
129	65	75	70	100
130	60	70	80	85
131	70	60	60	60
132	75	85	70	80
133	65	85	90	90
134	70	60	80	75
135	80	80	95	75
136	70	55	75	75
137	75	60	75	70
138	65	85	80	90
139	75	85	80	90
140	75	55	70	80
141	45	80	65	90
142	80	80	95	80
143	70	70	70	90
144	60	85	85	70
145	70	70	60	80
146	75	90	55	100
147	75	75	85	85
148	65	80	80	85
149	75	75	75	95
150	85	70	85	80
151	70	85	95	70
152	60	65	70	75
153	85	85	90	90
154	70	80	55	85
155	55	100	75	90
156	75	70	60	75
157	75	85	65	85
158	60	65	75	85
159	80	75	75	75
160	70	80	70	95
161	65	85	70	85
162	90	70	75	95
163	65	75	65	85
164	60	80	65	80
165	95	75	75	95
166	80	90	75	95
167	85	70	65	90
168	75	70	60	65
169	80	70	85	85
170	75	85	60	80
171	60	80	90	75
172	65	90	85	85
173	90	65	75	80
174	70	95	70	80
175	60	75	80	90
176	85	90	90	85
177	85	80	75	85
178	75	80	85	90
179	95	90	95	75
180	60	85	75	85	76.7587	78.2725	79.4301	83.7044
181	80	90	70	95
182	85	80	70	80
183	80	80	85	80
184	100	85	75	85
185	80	75	90	90
186	90	60	85	70
187	75	80	80	85
188	90	65	85	90
189	95	70	85	85
190	90	75	95	100
191	65	75	90	90
192	65	60	75	90
193	90	85	75	85
194	90	65	70	80
195	65	65	65	75
196	80	70	90	90
197	75	65	70	95
198	85	75	70	70
199	100	85	75	90
200	85	70	85	95
201	85	95	75	85
202	75	90	85	90
203	90	70	90	85
204	85	70	80	80
205	75	85	75	90
206	80	60	65	80
207	80	70	80	90
208	95	75	75	65
209	75	70	70	85
210	65	85	95	85
211	85	80	65	85
212	65	70	85	85
213	60	80	70	95
214	85	80	90	90
215	85	90	50	85
216	75	85	85	90
217	70	80	95	90
218	80	80	75	80
219	75	80	80	85
220	70	85	85	90
221	80	65	75	80
222	85	65	70	95
223	80	85	80	80
224	90	70	85	90
225	85	85	75	80
226	90	80	80	95
227	80	80	85	85
228	75	70	70	85
229	90	65	55	90
230	85	50	80	85
231	75	85	75	80
232	75	75	85	75
233	90	65	80	90
234	85	75	75	85
235	85	75	60	95
236	80	75	85	90
237	90	85	80	95
238	90	75	90	90
239	65	85	80	95
240	80	65	80	90	77.9163	79.341	80.8548	86.4648
241	75	95	75	85
242	70	75	75	80
243	85	80	65	70
244	75	90	85	85
245	80	80	90	80
246	95	95	80	85
247	85	75	85	80
248	80	80	80	90
249	75	85	75	95
250	65	80	90	90
251	85	70	85	80
252	85	80	85	80
253	85	75	95	90
254	100	85	100	90
255	90	75	85	80
256	65	85	70	80
257	85	65	80	85
258	70	85	75	90
259	80	80	85	80
260	95	65	90	80
261	90	70	85	85
262	65	85	80	85
263	60	80	70	85
264	70	70	95	80
265	85	70	85	90
266	80	85	85	85
267	95	90	75	95
268	85	85	90	90
269	85	60	85	90
270	70	75	85	95
271	80	80	65	85
272	80	90	100	95
273	75	90	65	85
274	80	95	90	85
275	70	65	85	90
276	85	95	70	80
277	85	75	80	85
278	85	70	85	80
279	95	90	85	100
280	80	85	75	65
281	90	85	70	90
282	85	85	85	100
283	90	80	80	85
284	90	70	95	75
285	85	75	85	85
286	75	75	85	85
287	80	85	90	95
288	75	85	65	100
289	80	70	100	85
290	75	90	75	90
291	75	75	75	85
292	80	85	90	85
293	85	90	80	95
294	90	70	80	80
295	65	75	85	95
296	65	60	70	70
297	95	80	80	90
298	90	65	85	75
299	80	70	90	80
300	75	80	80	85	81.0329	82.2796	82.8139	87.6224
301	75	55	90	100
302	75	80	75	80
303	75	75	85	85
304	85	70	95	75
305	90	85	95	95
306	80	80	100	90
307	65	70	70	95
308	85	90	85	75
309	70	80	85	90
310	95	75	85	100
311	80	80	80	80
312	90	80	90	100
313	60	75	95	95
314	80	70	85	90
315	80	70	90	70
316	90	85	90	85
317	55	80	85	75
318	90	90	60	80
319	60	85	95	80
320	95	70	90	85
321	80	85	80	95
322	70	90	70	95
323	70	90	85	90
324	90	90	80	80
325	90	90	80	90
326	80	65	75	80
327	70	85	90	85
328	95	75	85	85
329	80	80	80	100
330	85	75	90	90
331	85	85	90	85
332	85	80	75	70
333	85	90	75	85
334	80	60	90	90
335	95	80	100	75
336	95	85	90	80
337	80	90	80	90
338	80	65	60	95
339	90	75	80	90
340	80	85	90	75
341	70	75	85	85
342	70	75	75	90
343	70	65	80	70
344	100	80	90	90
345	70	85	80	85
346	75	55	80	85
347	75	95	80	80
348	85	80	90	90
349	95	80	80	95
350	90	90	90	85
351	80	80	85	95
352	80	85	75	90
353	70	60	90	90
354	70	80	80	95
355	85	95	85	90
356	90	75	75	95
357	95	90	85	80
358	85	80	75	90
359	75	95	85	100
360	85	85	85	85	78.2725	83.4372	83.1701	85.0401
361	85	80	65	85
362	80	85	85	75
363	75	60	90	90
364	80	85	90	90
365	90	80	75	90
366	100	95	75	95
367	75	95	85	80
368	100	95	95	95
369	80	80	70	95
370	95	85	75	95
371	85	90	80	85
372	80	90	90	90
373	80	85	60	90
374	80	90	80	85
375	80	75	85	90
376	90	70	80	85
377	80	85	70	90
378	80	80	80	80
379	90	80	90	80
380	90	85	65	80
381	85	90	85	95
382	95	90	75	85
383	75	80	80	90
384	95	90	75	70
385	85	85	95	85
386	95	85	85	90
387	80	80	85	95
388	80	65	90	85
389	90	90	85	95
390	85	80	85	95
391	75	95	85	80
392	90	60	80	90
393	85	90	80	95
394	80	85	75	85
395	85	90	80	90
396	75	95	70	100
397	80	75	85	80
398	90	80	90	85
399	85	90	70	95
400	75	80	100	90
401	70	70	65	100
402	90	80	95	95
403	80	70	100	95
404	85	80	85	90
405	90	90	90	85
406	70	95	95	95
407	75	85	85	80
408	80	85	90	85
409	100	80	80	100
410	85	75	95	90
411	90	75	85	90
412	85	90	70	90
413	95	75	95	70
414	90	95	90	85
415	85	80	70	90
416	95	80	90	90
417	100	70	90	95
418	60	70	90	100
419	95	70	75	100
420	80	75	95	90	80.9439	82.4577	83.7934	84.2387
421	75	80	90	90
422	85	80	80	80
423	85	85	80	80
424	80	90	85	90
425	85	75	80	95
426	70	70	85	80
427	70	65	100	90
428	85	90	75	70
429	90	85	90	95
430	80	80	100	100
431	70	80	65	90
432	95	100	75	95
433	85	80	95	85
434	85	90	80	95
435	95	80	75	90
436	90	80	75	85
437	90	85	85	95
438	75	80	85	90
439	90	80	95	85
440	90	75	90	95
441	95	85	70	80
442	80	75	75	85
443	85	90	90	95
444	85	80	75	95
445	80	85	90	95
446	85	80	100	85
447	80	80	100	95
448	75	75	85	100
449	75	90	60	95
450	90	80	65	85
451	75	80	75	100
452	90	75	90	95
453	95	75	90	95
454	90	80	80	85
455	85	100	75	85
456	80	85	85	90
457	100	95	90	100
458	85	85	80	90
459	85	85	75	95
460	85	70	85	100
461	90	85	90	95
462	85	90	70	75
463	70	85	80	85
464	75	85	95	85
465	70	95	80	100
466	80	80	75	100
467	80	85	90	80
468	85	85	85	95
469	85	85	85	85
470	80	80	80	95
471	90	75	95	90
472	90	85	90	85
473	75	85	100	90
474	85	100	80	65
475	85	80	90	85
476	75	75	90	90
477	90	80	80	90
478	85	75	90	90
479	90	75	90	95
480	75	75	75	95	79.252	83.7044	85.0401	85.9305
481	80	85	80	85
482	80	85	80	80
483	90	70	90	70
484	85	80	90	90
485	90	90	80	95
486	85	80	60	90
487	95	90	90	95
488	85	95	90	100
489	100	90	100	80
490	90	80	100	100
491	65	85	80	90
492	95	85	95	90
493	70	85	100	90
494	80	95	90	90
495	85	75	85	85
496	80	75	95	80
497	75	85	80	95
498	90	65	85	85
499	85	75	65	85
500	85	90	95	90
501	80	85	90	100
502	85	80	80	95
503	75	95	85	90
504	95	90	90	85
505	80	80	85	90
506	65	85	95	80
507	75	75	90	100
508	90	90	90	95
509	85	95	90	85
510	80	90	90	85
511	85	80	75	80
512	75	95	95	90
513	90	80	90	75
514	80	75	80	95
515	80	95	90	85
516	90	85	85	85
517	85	85	85	85
518	75	90	85	100
519	90	80	70	85
520	75	75	80	100
521	85	90	80	80
522	75	80	85	100
523	85	90	85	85
524	80	90	95	100
525	95	85	95	90
526	95	70	85	80
527	70	80	85	95
528	75	90	90	85
529	80	90	95	95
530	90	85	80	90
531	85	95	85	90
532	85	80	85	100
533	60	75	90	80
534	90	75	95	100
535	95	95	90	100
536	70	85	85	90
537	95	70	85	80
538	70	90	85	80
539	85	75	80	95
540	75	85	60	80	80.9439	83.3482	85.8415	87.4444
541	95	80	95	90
542	70	85	95	75
543	95	80	95	90
544	85	85	85	85
545	85	90	95	85
546	80	65	85	100
547	80	85	90	100
548	85	65	90	90
549	85	75	95	100
550	80	85	80	95
551	90	85	90	100
552	90	60	100	85
553	80	85	90	95
554	95	80	90	90
555	85	85	100	95
556	80	95	100	90
557	85	95	95	95
558	75	95	95	75
559	65	80	75	95
560	85	90	90	90
561	90	85	90	90
562	90	75	85	85
563	100	85	90	95
564	100	85	70	95
565	95	80	85	85
566	65	70	70	90
567	75	80	80	95
568	90	65	65	85
569	70	80	90	90
570	75	70	85	90
571	85	90	65	80
572	95	80	75	95
573	80	90	85	80
574	80	95	95	80
575	80	80	100	85
576	80	90	80	100
577	85	95	90	95
578	90	85	85	90
579	85	95	85	95
580	90	75	80	100
581	95	90	95	85
582	95	80	85	90
583	90	85	80	95
584	75	80	80	85
585	90	80	85	85
586	95	80	85	85
587	70	90	100	100
588	70	90	90	95
589	70	95	80	85
590	95	70	85	95
591	85	90	85	90
592	90	80	80	80
593	90	90	100	85
594	75	90	80	90
595	95	75	85	85
596	85	80	85	95
597	90	90	90	100
598	95	95	90	95
599	90	100	75	90
600	95	85	80	85	79.4301	82.7248	85.8415	87.4444
601	75	85	95	95
602	100	85	80	95
603	80	75	85	90
604	70	70	95	90
605	90	85	85	100
606	85	80	90	90
607	70	85	85	90
608	85	80	80	80
609	90	70	85	90
610	95	75	90	85
611	95	95	70	90
612	80	85	90	90
613	90	85	80	90
614	85	100	90	90
615	70	100	90	95
616	90	90	95	90
617	80	75	100	85
618	90	80	75	85
619	85	100	90	85
620	70	75	85	80
621	90	80	75	85
622	85	80	95	95
623	90	95	85	90
624	90	90	75	85
625	95	85	90	95
626	80	80	80	100
627	95	70	85	95
628	95	80	85	85
629	85	90	70	90
630	70	85	75	85
631	95	80	90	85
632	75	85	85	95
633	85	80	80	100
634	90	65	90	85
635	75	95	95	95
636	95	85	90	90
637	85	80	90	95
638	90	80	90	95
639	90	80	90	80
640	75	90	85	95
641	85	80	80	90
642	95	90	85	90
643	90	90	95	90
644	85	95	90	95
645	75	80	70	80
646	85	85	75	90
647	85	90	75	85
648	80	80	95	95
649	90	95	95	85
650	75	90	75	90
651	90	85	100	90
652	85	90	90	90
653	75	85	75	95
654	85	85	95	95
655	60	90	85	85
656	85	90	70	80
657	90	95	90	80
658	90	85	85	100
659	70	75	80	90
660	85	95	85	100	80.2315	84.7729	85.3072	88.3348
661	90	90	95	95
662	90	90	95	100
663	80	90	90	95
664	90	85	85	80
665	80	90	90	85
666	95	80	85	100
667	95	90	95	100
668	85	85	80	95
669	90	70	80	80
670	95	90	100	85
671	75	80	85	100
672	90	95	85	80
673	85	95	80	95
674	85	80	90	90
675	70	90	85	95
676	90	80	95	90
677	80	80	85	100
678	100	100	95	85
679	80	75	95	95
680	85	85	85	80
681	90	70	85	95
682	90	95	95	90
683	95	80	75	100
684	80	80	70	95
685	75	90	90	85
686	85	95	85	90
687	85	90	90	100
688	80	90	95	95
689	75	90	95	90
690	95	85	80	85
691	80	85	95	70
692	85	100	80	95
693	95	80	90	95
694	75	85	90	85
695	100	75	95	95
696	100	100	80	80
697	95	85	75	100
698	85	90	100	90
699	85	75	80	95
700	80	90	75	95
701	95	95	80	90
702	80	95	95	90
703	65	80	100	85
704	90	85	75	95
705	85	95	80	95
706	80	100	90	80
707	75	80	90	80
708	75	90	75	95
709	85	90	85	95
710	80	85	90	90
711	85	95	85	85
712	95	95	75	90
713	85	95	85	95
714	75	80	100	90
715	85	95	95	90
716	85	85	100	90
717	90	70	95	80
718	90	85	80	85
719	85	95	95	90
720	100	75	90	90	82.7248	84.2387	86.1977	88.1567
721	80	90	85	80
722	85	75	95	95
723	80	85	85	95
724	85	95	100	90
725	95	90	85	85
726	95	80	80	95
727	80	90	90	85
728	90	75	95	85
729	85	85	90	95
730	70	75	90	100
731	85	80	80	100
732	95	95	75	95
733	90	100	80	95
734	85	85	80	100
735	75	95	85	100
736	80	85	95	85
737	75	85	90	85
738	75	75	100	90
739	70	85	85	95
740	90	85	80	90
741	85	80	95	85
742	90	90	85	85
743	90	90	95	80
744	95	90	90	95
745	80	75	85	90
746	100	80	85	95
747	90	85	90	90
748	75	90	90	95
749	80	80	75	90
750	90	90	85	90
751	95	95	100	95
752	95	90	80	90
753	90	85	100	100
754	90	75	85	70
755	90	75	85	90
756	70	90	85	100
757	90	100	90	100
758	95	80	80	95
759	95	75	100	85
760	70	80	75	100
761	85	95	85	85
762	95	85	70	85
763	80	85	75	90
764	75	85	90	95
765	90	95	100	100
766	75	90	85	95
767	90	95	90	95
768	80	80	85	85
769	95	90	85	85
770	80	85	75	85
771	90	85	80	90
772	95	90	75	95
773	80	70	80	90
774	90	85	90	95
775	95	85	90	75
776	70	95	80	90
777	90	65	95	100
778	95	85	75	90
779	90	80	75	80
780	80	65	100	85	81.8344	85.0401	86.5539	88.2458
781	80	75	95	95
782	85	90	90	85
783	80	70	75	90
784	95	80	100	100
785	90	80	85	95
786	70	80	95	95
787	95	75	100	100
788	85	100	80	95
789	85	85	90	100
790	85	85	80	90
791	85	95	90	85
792	80	75	90	80
793	90	75	95	100
794	90	100	85	90
795	80	100	80	90
796	90	90	85	100
797	95	90	85	95
798	90	90	100	95
799	80	90	95	85
800	80	95	90	100
801	95	90	85	85
802	95	95	95	90
803	95	85	90	95
804	70	80	85	100
805	90	90	80	100
806	80	80	90	85
807	95	75	95	80
808	90	85	70	90
809	85	95	90	95
810	95	85	90	95
811	90	85	95	100
812	85	70	85	85
813	90	75	95	90
814	80	90	80	90
815	100	95	80	100
816	75	75	90	100
817	95	90	90	90
818	95	85	80	100
819	85	90	80	90
820	80	100	95	90
821	95	95	85	100
822	90	85	90	100
823	80	85	95	90
824	90	85	80	100
825	85	90	75	95
826	95	90	70	100
827	95	80	90	100
828	90	95	80	85
829	85	80	85	95
830	85	80	90	90
831	90	90	90	95
832	85	80	80	95
833	90	75	90	90
834	90	100	95	85
835	85	85	90	95
836	80	90	75	100
837	80	85	80	85
838	75	100	90	90
839	85	85	70	95
840	85	90	80	85	81.211	85.5743	86.3758	89.7596
841	95	90	85	95
842	85	85	95	90
843	75	90	95	95
844	85	85	85	75
845	85	95	90	95
846	85	90	90	95
847	80	85	90	85
848	85	90	90	85
849	85	80	90	100
850	90	85	95	90
851	70	90	75	100
852	85	75	85	100
853	100	90	85	85
854	85	100	85	95
855	80	80	70	95
856	90	70	85	90
857	80	70	95	95
858	95	85	85	95
859	90	90	85	85
860	95	75	95	85
861	85	90	85	95
862	95	90	90	95
863	75	80	80	90
864	95	100	85	100
865	100	85	95	90
866	90	90	90	100
867	90	70	90	85
868	90	85	100	90
869	100	85	90	85
870	90	90	90	95
871	90	80	80	95
872	95	85	90	90
873	85	80	90	95
874	95	95	100	100
875	90	100	95	95
876	85	90	95	100
877	85	100	85	90
878	95	85	90	80
879	90	80	95	85
880	85	95	85	95
881	75	95	95	90
882	90	80	70	95
883	90	80	95	90
884	90	95	90	75
885	90	85	75	85
886	95	80	95	95
887	85	85	85	100
888	90	85	75	90
889	80	95	85	100
890	75	80	95	75
891	90	95	85	90
892	85	100	95	100
893	95	80	90	85
894	85	90	70	75
895	90	85	100	95
896	90	85	100	85
897	80	70	95	95
898	80	90	90	90
899	90	85	80	95
900	80	85	100	85	78.1834	84.951	86.3758	87.3553
901	90	75	75	90
902	85	85	95	95
903	90	95	85	95
904	90	90	90	85
905	90	90	90	90
906	85	70	90	95
907	80	85	95	90
908	90	70	90	100
909	95	80	90	95
910	90	95	85	95
911	90	85	90	90
912	85	85	90	95
913	90	85	100	95
914	90	70	95	90
915	95	85	95	100
916	70	80	90	95
917	95	80	85	95
918	80	90	100	95
919	85	90	90	95
920	95	80	100	75
921	90	90	90	85
922	95	90	100	95
923	85	75	90	100
924	85	100	70	95
925	85	80	95	80
926	90	70	75	85
927	85	80	85	95
928	80	80	95	100
929	85	95	90	100
930	95	90	90	95
931	90	95	70	90
932	95	90	90	100
933	90	85	85	95
934	80	80	85	100
935	95	80	95	95
936	90	85	95	100
937	85	80	100	100
938	90	95	80	90
939	90	90	90	85
940	90	85	90	95
941	75	85	100	90
942	95	85	85	80
943	70	95	90	95
944	90	95	90	90
945	95	80	85	90
946	90	100	90	90
947	95	90	90	90
948	75	90	90	80
949	80	85	90	95
950	80	90	100	90
951	75	90	90	95
952	90	75	85	90
953	90	90	100	95
954	95	75	90	100
955	75	90	100	90
956	80	90	85	100
957	70	75	95	100
958	85	95	90	95
959	90	80	90	85
960	90	90	90	85	81.9234	83.4372	87.5334	87.5334
961	95	90	90	100
962	85	95	90	95
963	85	85	90	90
964	95	70	95	95
965	80	70	75	95
966	100	75	75	95
967	85	70	85	95
968	85	95	80	100
969	90	90	90	90
970	85	90	95	90
971	90	90	95	70
972	75	90	80	90
973	100	85	85	100
974	85	90	95	90
975	90	70	80	90
976	85	90	85	95
977	80	90	90	100
978	75	95	95	100
979	80	95	85	100
980	95	80	90	95
981	90	80	90	90
982	85	95	70	95
983	80	70	75	80
984	90	90	90	90
985	95	70	75	95
986	80	75	95	80
987	85	85	90	95
988	75	70	90	95
989	90	55	90	95
990	95	100	70	90
991	85	95	100	90
992	90	90	75	95
993	85	95	85	100
994	95	85	100	95
995	95	80	90	100
996	80	85	85	100
997	60	90	85	85
998	85	90	80	90
999	100	80	90	95
1000	90	90	90	85
1001	90	80	90	95
1002	80	80	85	90
1003	90	85	90	95
1004	90	100	85	100
1005	75	90	95	95
1006	100	95	85	95
1007	85	95	85	95
1008	90	100	90	100
1009	90	90	90	90
1010	90	90	80	80
1011	75	85	90	95
1012	85	95	85	80
1013	85	100	65	95
1014	75	80	85	90
1015	90	90	95	100
1016	90	100	90	95
1017	90	90	75	85
1018	80	80	90	100
1019	90	95	90	95
1020	90	95	90	90	78.6287	83.4372	86.9101	88.7801
1021	80	80	85	90
1022	95	90	95	95
1023	100	90	100	90
1024	85	85	90	100
1025	95	90	80	95
1026	90	90	90	90
1027	95	95	90	90
1028	90	95	100	100
1029	85	100	90	95
1030	95	85	90	100
1031	80	90	95	95
1032	80	80	85	95
1033	75	80	90	90
1034	90	90	95	85
1035	90	95	80	85
1036	85	95	85	85
1037	90	90	85	90
1038	90	75	90	90
1039	75	75	90	85
1040	80	85	95	95	85.7524	83.1701	87.4444	87.7115

## Sheet: Loss function
Loss function on the training set					Loss function on the validation set
	SqueezeNet	AlexNet	GoogLeNet	VGG19	SqueezeNet	AlexNet	GoogLeNet	VGG19
1	4.68316	6.19719	5.07839	6.47057	4.7894	5.79075	5.00938	5.20105
2	5.2569	5.00409	5.21739	5.04884
3	4.43541	3.27915	3.21215	4.12587
4	3.15159	5.31611	3.86676	4.39029
5	3.67367	6.51851	5.86902	3.90563
6	2.96924	3.43871	3.61949	3.57153
7	3.49304	3.16212	2.93719	2.87446
8	2.51936	5.16012	4.18939	3.02466
9	2.31547	3.61502	3.4571	2.60156
10	2.75152	3.20262	3.40585	2.01387
11	2.57787	3.13175	4.07655	2.34159
12	2.68068	3.40302	5.186	2.54857
13	2.10263	2.37584	3.09992	1.96879
14	2.44196	2.73141	4.65524	2.10677
15	2.22081	2.86049	2.88922	2.45707
16	2.36678	2.52477	2.99895	1.95922
17	2.0928	3.25696	3.09764	2.01765
18	2.04945	1.97371	2.35182	1.8507
19	2.21819	1.60969	1.8374	1.75889
20	1.4996	2.49139	2.8541	1.67369
21	1.96891	1.83585	2.14315	1.84039
22	1.96578	1.98243	1.66858	1.98153
23	2.04248	1.6286	1.58765	1.92706
24	2.07909	1.70426	2.66806	1.95081
25	1.70038	1.74861	2.39123	1.52542
26	1.64942	1.42954	1.9673	1.79932
27	1.75123	1.60277	2.03286	1.94678
28	1.77598	1.81396	2.28382	1.48256
29	1.58375	2.02283	2.93367	1.47871
30	1.82423	1.50225	2.21823	1.54235
31	1.66856	1.51967	2.12493	1.51362
32	1.60524	2.16446	1.61835	1.30614
33	1.64938	1.68238	1.99066	0.96684
34	1.86425	1.29629	1.49698	1.58185
35	2.47203	1.86011	1.98802	1.73705
36	1.64818	0.97101	1.29481	1.41906
37	1.63358	2.05767	2.1781	1.76146
38	1.63978	0.76174	1.34166	1.25554
39	1.57302	1.30718	1.54723	0.88628
40	1.74356	1.90342	1.55443	1.2625
41	1.29265	0.92678	1.33484	1.25338
42	1.48158	1.48096	1.40337	1.51437
43	1.28542	1.01427	0.97197	1.45054
44	1.66698	1.09981	1.7718	1.24675
45	1.39076	1.24985	1.87607	1.15743
46	1.2519	1.01606	1.40874	0.99843
47	1.30757	1.06506	0.95233	1.11561
48	1.26515	0.86258	1.07305	1.3861
49	1.35587	1.07719	1.45265	1.13201
50	1.30513	0.75443	0.73398	1.0165
51	1.38065	0.87124	1.69392	0.99409
52	1.40718	1.25716	1.7373	1.13765
53	1.24537	1.5244	1.74149	1.24262
54	1.35233	0.6291	1.04663	0.92845
55	1.87396	1.00504	1.09005	1.4307
56	1.37461	1.00095	1.63012	0.72457
57	1.30183	0.84017	0.60311	1.19766
58	1.38622	0.93019	1.03828	1.04395
59	1.95594	0.69624	1.2621	1.20909
60	1.05748	1.24137	1.68532	0.9875	1.21041	1.10363	1.30638	0.87528
61	0.92878	0.90371	0.9155	1.01757
62	1.02581	0.87854	1.46341	0.76419
63	1.47415	1.09391	1.64489	1.40469
64	1.40001	1.12212	1.61053	0.9006
65	0.93868	0.65438	1.24258	1.04711
66	1.00525	1.59683	1.27685	0.76684
67	1.30414	1.19561	0.52649	0.87271
68	0.84822	0.67068	0.79986	1.15831
69	1.03017	1.54446	1.59157	1.36162
70	1.40672	1.24931	0.90248	0.68953
71	1.42148	1.91146	1.66539	0.67864
72	1.11699	0.75633	0.79665	0.49817
73	1.18525	1.42739	2.01493	0.4708
74	1.38015	1.32997	0.84853	0.48266
75	1.06837	1.07881	1.28913	0.31611
76	1.53137	0.99799	0.84094	0.79514
77	0.76142	0.91386	1.24145	0.85377
78	1.049	1.21095	1.17128	0.5101
79	1.04803	1.19309	1.04382	0.83065
80	1.03827	1.49864	1.28815	0.51078
81	0.61885	1.47244	1.11782	1.12484
82	0.67808	1.04362	1.18858	0.62989
83	1.31794	0.91135	0.77764	0.9437
84	1.46776	1.85368	1.59489	0.60069
85	1.25843	0.83064	1.04276	1.10271
86	0.96962	0.91295	0.87113	0.75347
87	1.01553	1.11926	1.09045	0.91779
88	0.62202	1.20766	1.1445	0.79389
89	1.15381	1.35141	0.76493	0.50983
90	1.30712	1.31799	1.09753	0.74743
91	1.01344	1.1715	0.79938	0.95658
92	1.02317	0.64121	0.74752	0.89849
93	0.91986	0.98971	0.84342	0.75981
94	1.03076	1.29183	0.5504	1.2282
95	0.93249	1.04933	0.65922	0.42344
96	1.27397	1.07514	1.19308	1.22388
97	1.39984	1.05432	0.65457	0.63998
98	1.12698	0.76505	0.95287	0.92018
99	1.01667	0.55027	0.65045	0.82954
100	0.75475	0.82143	0.68876	0.51639
101	0.89881	0.96997	1.56406	0.34103
102	0.84845	0.93181	1.17743	0.59574
103	0.62951	1.10108	1.36091	0.94064
104	1.53016	1.10404	0.87808	0.50862
105	1.30777	1.28944	0.83168	1.05153
106	1.01088	1.11815	0.93266	0.69811
107	0.61173	1.45828	0.8892	0.93969
108	1.46193	0.48129	0.60879	0.56605
109	1.20887	0.46659	0.58446	1.40546
110	0.85575	1.04458	0.75928	0.41418
111	0.59904	0.78219	0.71838	0.54817
112	0.81687	0.40736	0.81679	0.50536
113	0.77563	0.78201	1.32702	0.86158
114	1.44359	0.72831	0.65062	0.8685
115	1.17969	0.67383	0.63573	0.46715
116	0.5755	0.71034	1.23807	1.51746
117	1.40414	1.09723	1.15557	1.14162
118	0.84715	0.66632	0.75757	0.49383
119	0.67128	0.56272	1.13963	0.44508
120	0.74115	0.76565	0.75089	0.88328	0.91017	0.7962	0.87395	0.53749
121	0.75395	0.90097	0.88655	0.67118
122	0.60648	0.91256	1.08889	0.79563
123	0.76993	0.55984	0.94991	0.48077
124	0.95146	0.96706	0.85687	0.52399
125	0.73313	0.95268	1.26597	0.58578
126	0.91002	0.7607	0.85241	0.92141
127	0.70834	0.5035	0.57433	0.26704
128	1.01455	1.31972	0.85075	0.81208
129	0.95144	0.73149	1.04353	0.20736
130	1.397	0.90216	0.65253	0.66953
131	0.76404	1.30138	1.00417	0.74901
132	0.80167	0.53596	1.20985	0.54604
133	0.98444	0.83623	0.35675	0.32457
134	1.08715	0.8837	0.77013	0.76072
135	0.76729	0.66971	0.32378	0.86592
136	0.86501	1.34961	0.72892	0.74398
137	0.68261	0.91097	0.97157	1.17007
138	1.52841	0.46121	0.6493	0.58485
139	0.6413	0.56592	0.64078	0.56738
140	0.67887	1.23737	0.85464	0.45243
141	1.43562	0.55796	1.15247	0.54657
142	0.63276	0.73167	0.20122	0.53702
143	0.91658	1.26727	0.96017	0.36689
144	0.91325	0.36673	0.51015	0.62245
145	0.83173	1.34919	1.03838	0.54663
146	0.60853	0.57486	1.12219	0.16939
147	0.66665	0.76046	0.62924	0.46954
148	0.84826	0.857	0.49494	0.36645
149	0.9454	0.92304	0.71267	0.27621
150	0.46345	0.7598	0.78324	0.69247
151	0.84209	0.46324	0.32766	0.78088
152	0.91396	0.96005	0.70789	0.59095
153	0.61895	0.52411	0.55626	0.67169
154	0.80199	0.71048	1.00861	0.57326
155	0.96342	0.36911	0.74772	0.57383
156	0.69788	0.92922	0.88556	0.73616
157	1.17393	0.47148	0.82473	0.45171
158	1.21657	0.74566	0.72185	0.28046
159	0.6399	0.94492	0.78986	0.6883
160	0.78992	0.70115	0.98597	0.20433
161	1.05414	0.73345	0.83313	0.47942
162	0.5959	0.81793	0.76064	0.34628
163	1.22887	0.92597	0.61328	0.50124
164	1.04231	0.73751	0.88949	0.42302
165	0.55342	0.63686	0.61467	0.27644
166	0.65037	0.39564	0.84226	0.29581
167	0.57187	0.79185	1.10151	0.33335
168	0.77095	0.722	1.16515	1.09615
169	0.89144	0.62157	0.57	0.63961
170	0.6655	0.48428	1.1153	0.6309
171	1.02415	0.65758	0.32203	0.68771
172	0.8961	0.40359	0.55892	0.36802
173	0.4711	0.95188	0.90361	0.59435
174	0.98692	0.4037	0.90435	0.57438
175	0.93302	0.68207	0.46981	0.52015
176	0.43255	0.43735	0.4559	0.52688
177	0.54304	0.63826	0.89006	0.32506
178	0.53928	0.61293	0.56981	0.36513
179	0.36608	0.4787	0.40551	0.70313
180	0.87963	0.4762	0.75693	0.60935	0.70466	0.65142	0.66196	0.49835
181	0.39393	0.50536	1.00652	0.12745
182	0.45544	0.74099	0.91244	0.40328
183	0.59743	0.80991	0.46534	0.61851
184	0.19354	0.38511	0.96297	0.45216
185	0.59141	0.85508	0.42837	0.53807
186	0.54252	0.86466	0.40717	0.86211
187	0.6015	0.69431	0.75278	0.38923
188	0.34229	0.86751	0.49224	0.45011
189	0.33609	0.85661	0.50509	0.45719
190	0.43164	0.85663	0.27053	0.1402
191	1.12897	0.77304	0.52128	0.32505
192	1.15968	1.1795	0.66314	0.5187
193	0.51014	0.58003	0.5876	0.45754
194	0.32243	0.96184	0.62232	0.41643
195	0.89107	1.46837	1.18733	0.75544
196	0.66094	0.79827	0.61316	0.37295
197	0.87711	1.17636	0.709	0.19445
198	0.64651	0.71235	0.83143	0.71979
199	0.16721	0.61561	0.85406	0.3756
200	0.54187	0.84829	0.49026	0.25857
201	0.5644	0.49401	0.84559	0.62338
202	0.85952	0.42175	0.59336	0.32545
203	0.41529	1.12208	0.38073	0.64832
204	0.50667	0.99652	0.59395	0.49988
205	0.47874	0.70501	0.48134	0.25597
206	0.73824	1.16595	0.87764	0.4791
207	0.56211	0.70924	0.78582	0.28074
208	0.25513	0.66228	0.84068	1.00641
209	0.83921	0.86129	0.81897	0.61191
210	1.12164	0.5085	0.19159	0.32118
211	0.85925	0.51711	0.97386	0.39838
212	1.20087	0.74628	0.49819	0.36496
213	0.87332	0.57269	0.59158	0.19276
214	0.61009	0.59594	0.33208	0.22352
215	0.59484	0.46499	1.40584	0.32745
216	0.57252	0.52073	0.62147	0.4595
217	0.64959	0.37606	0.13813	0.47807
218	0.81486	0.84673	0.62005	0.75332
219	0.76835	0.8042	0.53987	0.39723
220	1.18268	0.6111	0.65226	0.35804
221	0.83357	1.01215	0.83376	0.99378
222	0.4995	0.99655	0.77518	0.20221
223	0.62742	0.53123	0.43929	0.45704
224	0.28458	0.6458	0.52193	0.25389
225	0.30967	0.42575	0.57843	0.60103
226	0.56916	0.5026	0.47686	0.2679
227	0.99434	0.66776	0.52157	0.37488
228	0.61916	0.87271	1.35503	0.54051
229	0.38787	0.80868	1.20445	0.36189
230	0.53793	1.48546	0.79724	0.57824
231	0.79365	0.59279	0.68589	0.51966
232	0.74034	1.08547	0.42369	0.89091
233	0.46516	0.85225	0.6384	0.38436
234	0.42778	0.67824	0.78918	0.42162
235	0.44431	0.74253	1.31134	0.37915
236	0.74949	0.67449	0.48473	0.24262
237	0.34638	0.42431	0.80182	0.2592
238	0.49782	0.60426	0.41966	0.41796
239	0.91347	0.44915	0.64167	0.34441
240	0.46535	0.83761	0.78633	0.21456	0.70637	0.64059	0.62339	0.42725
241	1.02005	0.19558	0.77975	0.39796
242	0.61896	1.19816	0.67495	0.50124
243	0.42116	0.4442	0.84959	0.68699
244	0.38799	0.47858	0.67153	0.57751
245	0.6876	0.5661	0.41252	0.52471
246	0.2866	0.28767	0.71725	0.51993
247	0.4706	0.71425	0.52588	0.66854
248	0.81611	0.6591	0.54207	0.35322
249	0.85335	0.55368	0.64233	0.30454
250	0.69628	0.40817	0.48541	0.22548
251	0.56419	0.75884	0.47312	0.70425
252	0.48286	0.44953	0.44667	0.47261
253	0.54131	0.8554	0.32117	0.59182
254	0.28957	0.60769	0.18196	0.39112
255	0.40596	0.79375	0.55813	0.58848
256	1.1414	0.46009	0.91964	0.70239
257	0.67305	1.24156	0.88199	0.39443
258	0.6633	0.62134	1.00828	0.32484
259	0.54277	0.47522	0.68381	0.40117
260	0.52135	0.75898	0.44841	0.47531
261	0.38775	0.65628	0.52422	0.29497
262	0.78011	0.4836	0.81179	0.31947
263	0.68326	0.62387	0.91783	0.46225
264	0.8499	0.78958	0.53466	0.42659
265	0.45163	0.46961	0.53453	0.24761
266	0.62098	0.4804	0.56805	0.61688
267	0.19015	0.46183	0.59859	0.20728
268	0.36784	0.55532	0.7155	0.32344
269	0.41351	1.20663	0.59521	0.36776
270	0.79371	0.48125	0.464	0.13371
271	0.60975	0.91482	1.05002	0.35449
272	0.45032	0.64258	0.09889	0.30212
273	0.80743	0.41426	0.70377	0.2909
274	0.54328	0.14399	0.21375	0.58775
275	0.8939	1.08003	0.25912	0.26085
276	0.43811	0.15218	0.69774	0.66516
277	0.81755	0.8595	0.60529	0.60147
278	0.52533	1.02814	0.47812	0.62721
279	0.3628	0.44709	0.65282	0.08641
280	0.79556	0.63269	0.90024	1.02318
281	0.3535	0.42713	0.707	0.50095
282	0.51296	0.34792	0.76529	0.0825
283	0.48766	0.48295	0.57724	0.46477
284	0.2991	1.03453	0.26259	0.61069
285	0.56536	0.96617	0.5194	0.45276
286	0.8208	0.65439	0.58351	0.83728
287	0.6379	0.55199	0.5416	0.13728
288	0.66375	0.4912	1.05141	0.08704
289	0.54185	0.64999	0.11757	0.42513
290	0.78043	0.78812	0.91181	0.21411
291	0.89746	0.72381	0.58118	0.51144
292	0.65016	0.5496	0.25215	0.34062
293	0.38916	0.44362	0.50171	0.22749
294	0.30377	0.78037	0.45354	0.60693
295	0.85519	0.60459	0.37769	0.32702
296	1.06106	1.52767	0.69522	0.97481
297	0.26487	0.54268	0.57153	0.17369
298	0.44139	1.11144	0.76707	0.68652
299	0.42737	0.76896	0.38629	0.53618
300	0.92882	0.52863	0.98162	0.3196	0.59841	0.56193	0.57514	0.4201
301	0.65125	0.90451	0.48646	0.10353
302	0.41215	0.568	0.44328	0.92315
303	0.68437	0.52463	0.37361	0.32232
304	0.39701	0.80904	0.19719	0.63401
305	0.3616	0.48577	0.39102	0.19519
306	0.52026	0.43166	0.19176	0.25261
307	1.12786	0.81115	0.70469	0.23053
308	0.77833	0.87462	0.61597	0.58742
309	0.65338	0.7621	0.44101	0.25137
310	0.6296	1.18938	0.57013	0.14767
311	0.64483	0.53269	0.67784	0.63874
312	0.33263	0.46275	0.348	0.10399
313	1.04075	0.63649	0.18478	0.43974
314	0.84162	0.83627	0.33649	0.19876
315	0.81001	0.80682	0.27736	0.76326
316	0.51041	0.56577	0.37954	0.73333
317	0.98172	0.59487	0.69835	0.77107
318	0.42973	0.45759	0.99649	0.32958
319	0.58496	0.70488	0.35773	0.69107
320	0.24206	0.67258	0.44808	0.36426
321	0.56567	0.497	0.55536	0.31228
322	0.77434	0.60905	0.71081	0.10714
323	1.19121	0.38582	0.4728	0.33711
324	0.33583	0.45248	0.71895	0.47783
325	0.75012	0.42826	0.56747	0.23982
326	0.76256	1.26455	0.89907	0.60028
327	0.62313	0.577	0.4112	0.37315
328	0.51382	0.73421	0.64435	0.38578
329	0.61898	0.89464	0.8579	0.08181
330	0.37515	0.61779	0.30066	0.22748
331	0.56795	0.37313	0.33082	0.42922
332	0.59927	0.53521	0.7229	0.5566
333	0.37789	0.22967	0.36204	0.33158
334	0.52984	1.09774	0.26739	0.32541
335	0.29412	0.61346	0.12281	0.84264
336	0.25114	0.65193	0.46937	0.55099
337	0.73371	0.31592	0.50612	0.31828
338	0.76732	0.79397	0.80645	0.16497
339	0.27188	0.78355	0.59996	0.51371
340	0.55145	0.49763	0.29479	0.49294
341	0.95571	0.544	0.44847	0.36868
342	0.97792	0.6065	0.68873	0.43325
343	0.60825	0.85176	0.39898	0.62707
344	0.10176	0.56312	0.25913	0.2809
345	0.89922	0.59405	0.4175	0.35876
346	0.72234	0.93411	0.34732	0.29072
347	0.68797	0.29474	0.52914	0.82386
348	0.50396	0.62733	0.33248	0.30629
349	0.26758	0.58346	0.56788	0.08638
350	0.33023	0.69277	0.2704	0.58923
351	0.44311	0.51747	0.3472	0.15021
352	0.55383	0.35051	0.43698	0.42047
353	0.8699	1.00146	0.39584	0.24923
354	1.11343	0.50849	0.76594	0.22602
355	0.48188	0.19879	0.42709	0.42988
356	0.28769	0.50721	0.53076	0.17747
357	0.36354	0.34801	0.39262	0.55037
358	0.44056	0.73997	0.9335	0.46335
359	0.57895	0.27873	0.41148	0.1667
360	0.48557	0.35156	0.35158	0.4046	0.67577	0.53943	0.55065	0.50193
361	0.58721	0.56589	0.85137	0.45378
362	0.55979	0.51602	0.30317	0.97953
363	0.7897	1.08056	0.49957	0.19707
364	0.63328	0.40529	0.37196	0.23744
365	0.55566	0.5096	0.59089	0.30664
366	0.10597	0.34319	0.45921	0.19884
367	0.83493	0.31539	0.27955	0.47311
368	0.26392	0.34115	0.20192	0.14559
369	0.50735	0.45372	0.6487	0.11489
370	0.22916	0.34485	0.96767	0.18101
371	0.72701	0.32338	0.53796	0.4634
372	0.47648	0.55379	0.33855	0.30048
373	0.87215	0.77749	1.11571	0.27393
374	0.48817	0.25922	0.49404	0.53032
375	1.06973	0.56889	0.73851	0.19564
376	0.35512	0.53627	0.72024	0.47666
377	0.69192	0.62395	0.48962	0.37738
378	0.5029	0.75257	0.53403	0.32737
379	0.2872	0.57104	0.36746	0.40255
380	0.40725	0.62179	1.20116	0.56382
381	0.65246	0.2918	0.4074	0.08763
382	0.26469	0.44247	0.56933	0.34647
383	0.74061	0.67076	0.60426	0.5491
384	0.44279	0.47719	0.52715	0.71025
385	0.34019	0.48649	0.28208	0.30517
386	0.12612	0.46289	0.43364	0.2593
387	0.93445	0.45383	0.50102	0.28536
388	0.42699	1.48336	0.3757	0.46476
389	0.35952	0.38143	0.31431	0.3094
390	0.50897	0.66546	0.42133	0.127
391	0.83441	0.25513	0.43363	0.57459
392	0.55172	1.06274	0.55626	0.36085
393	0.60837	0.28911	0.40433	0.23408
394	0.59261	0.52721	0.85109	0.69165
395	0.72097	0.53863	0.45437	0.26828
396	0.77361	0.37468	1.16701	0.18962
397	0.6186	0.72375	0.4594	0.70233
398	0.41449	0.85911	0.33589	0.22573
399	0.6514	0.3707	0.84915	0.31111
400	0.59266	0.62684	0.11369	0.23701
401	0.92334	0.58668	1.02701	0.16673
402	0.56377	0.61818	0.14491	0.39018
403	0.75448	0.9721	0.11407	0.13212
404	0.51318	0.72614	0.48784	0.25711
405	0.4465	0.18763	0.20613	0.47018
406	0.48337	0.13345	0.24324	0.17522
407	0.48121	0.36703	0.46101	0.42302
408	0.66283	0.42324	0.45681	0.33771
409	0.18738	0.51212	0.50499	0.04872
410	0.60729	0.6358	0.17404	0.43698
411	0.3139	1.08877	0.64535	0.24429
412	0.59897	0.38556	0.86561	0.22636
413	0.25423	0.5536	0.27574	0.96444
414	0.29708	0.3892	0.32397	0.24745
415	0.47416	0.60231	0.58962	0.37964
416	0.25725	0.58695	0.50122	0.35368
417	0.19477	0.86771	0.24439	0.11904
418	0.94662	0.79237	0.37566	0.1076
419	0.33934	0.75241	1.06505	0.07033
420	0.3896	0.51684	0.17248	0.14215	0.64187	0.5285	0.51049	0.48033
421	0.69334	0.47186	0.27953	0.40857
422	0.44561	0.60936	0.56234	0.60991
423	0.55295	0.54704	0.44807	0.66342
424	0.64718	0.35027	0.63373	0.26849
425	0.47144	0.96223	0.67949	0.20552
426	0.93214	0.63948	0.42089	0.42189
427	0.86144	1.07922	0.14529	0.27108
428	0.38726	0.26177	0.9124	1.09054
429	0.38453	0.4604	0.25908	0.13914
430	0.4189	0.38248	0.1227	0.12824
431	0.45466	0.44863	0.84043	0.28088
432	0.21004	0.14405	0.38354	0.1676
433	0.50923	0.75951	0.27128	0.26397
434	0.45605	0.20471	0.66254	0.20397
435	0.22277	0.75548	0.97895	0.28049
436	0.29155	0.55962	0.6185	0.46353
437	0.23819	0.50496	0.3703	0.19875
438	0.83818	0.61016	0.40066	0.31897
439	0.37625	0.87261	0.27227	0.65938
440	0.49219	0.62065	0.35492	0.12607
441	0.40229	0.52828	0.70082	0.51405
442	1.02978	0.75736	0.91146	0.27361
443	0.61068	0.43436	0.25122	0.21446
444	0.33382	0.58719	0.57122	0.19296
445	0.56449	0.34034	0.54977	0.32043
446	0.51161	0.53532	0.13358	0.46507
447	0.65977	0.68246	0.25975	0.14317
448	0.61844	0.76405	0.35747	0.06728
449	0.58676	0.37042	1.51772	0.22898
450	0.35198	0.67854	1.15188	0.54624
451	0.66235	0.56765	0.5014	0.12647
452	0.56434	0.95318	0.41456	0.25706
453	0.24549	0.55418	0.17415	0.21402
454	0.36278	0.54697	0.72849	0.59903
455	0.28093	0.15951	0.66731	0.3092
456	0.49509	0.49477	0.32066	0.52261
457	0.14835	0.22758	0.46597	0.21013
458	0.34305	0.3219	0.61885	0.24787
459	0.50935	0.53632	0.55997	0.16098
460	0.40086	0.90335	0.61471	0.10937
461	0.24477	0.44159	0.3413	0.23465
462	0.53735	0.44105	0.99288	0.38035
463	1.00652	0.44968	0.48701	0.4969
464	0.7628	0.36335	0.25486	0.34832
465	0.69456	0.14122	0.61423	0.05602
466	0.6078	0.44849	0.82414	0.05397
467	0.62387	0.36114	0.42887	0.33495
468	0.36832	0.50257	0.42359	0.19916
469	0.26315	0.81576	0.49672	0.27484
470	0.51646	0.53413	0.39134	0.29975
471	0.44272	1.4061	0.34215	0.35233
472	0.23532	0.31469	0.42883	1.03922
473	1.04411	0.42178	0.12835	0.52878
474	0.63843	0.12091	0.55676	0.99278
475	0.38343	0.4982	0.36924	0.49787
476	0.65031	0.44021	0.18562	0.3237
477	0.27305	0.6613	0.69348	0.59751
478	0.6171	0.86072	0.36224	0.3641
479	0.17776	0.7455	0.58508	0.2035
480	0.74645	0.85761	0.84411	0.21872	0.66516	0.50356	0.49582	0.44647
481	0.93868	0.48308	0.49968	0.6852
482	0.78126	0.49573	0.4798	0.6096
483	0.25652	1.00855	0.29355	1.16164
484	0.39866	0.69768	0.39362	0.23535
485	0.40434	0.49096	0.68221	0.21545
486	0.43751	0.56682	0.8797	0.34531
487	0.1861	0.32298	0.27677	0.19537
488	0.5127	0.29871	0.36284	0.06233
489	0.06257	0.65767	0.17029	0.62326
490	0.41762	0.5814	0.08182	0.06379
491	0.74981	0.33074	0.58828	0.24297
492	0.18273	0.42229	0.20614	0.29851
493	0.61426	0.41031	0.21519	0.42127
494	0.49376	0.38728	0.23414	0.24628
495	0.57203	0.58667	0.43452	0.30652
496	0.48777	0.45042	0.4374	0.43955
497	0.78713	0.46137	0.53589	0.162
498	0.22164	0.70147	0.53289	0.39911
499	0.56905	1.26655	0.86428	0.51055
500	0.45985	0.2191	0.22997	0.48
501	0.44787	0.56257	0.36349	0.11613
502	0.54262	0.41849	0.71356	0.2239
503	0.42912	0.40889	0.55423	0.35396
504	0.24518	0.25497	0.23099	0.31253
505	0.54509	0.77349	0.54525	0.22612
506	1.09929	0.52291	0.31159	0.39603
507	0.585	0.49589	0.27549	0.05271
508	0.29201	0.34934	0.39653	0.10858
509	0.49496	0.23016	0.17644	0.39334
510	0.71423	0.49028	0.27749	0.52666
511	0.79982	0.57485	0.81709	0.61966
512	0.96116	0.23994	0.26645	0.28677
513	0.34189	0.4653	0.4547	0.63218
514	0.7251	0.57474	0.63697	0.15907
515	0.57105	0.26818	0.35421	0.26013
516	0.55244	0.39868	0.45084	0.40167
517	0.48681	0.35227	0.42106	0.62704
518	0.59619	0.24441	0.44729	0.06865
519	0.27506	0.73702	0.72214	0.41891
520	0.65543	0.51158	0.58866	0.14189
521	0.38783	0.41495	0.42842	0.37903
522	0.6979	0.74361	0.65153	0.09184
523	0.31051	0.37388	0.65307	0.26504
524	0.66101	0.44896	0.41175	0.11287
525	0.15294	0.47946	0.23662	0.29402
526	0.26044	0.63273	0.39231	0.3446
527	0.60953	0.40103	0.41068	0.18015
528	1.09597	0.35991	0.50774	0.24941
529	0.63621	0.27635	0.2092	0.23134
530	0.42309	0.47721	0.67821	0.35666
531	0.38913	0.38494	0.38633	0.25139
532	0.58512	0.46339	0.46428	0.02713
533	0.97804	0.68922	0.37049	0.7631
534	0.26511	0.56763	0.17605	0.08259
535	0.15062	0.18597	0.27191	0.01973
536	0.82408	0.71793	0.51955	0.50329
537	0.18852	0.5032	0.38977	0.45375
538	0.8591	0.32574	0.45851	0.573
539	0.43005	0.55663	0.67863	0.0998
540	0.57081	0.65583	1.08559	0.61333	0.6117	0.51895	0.46571	0.41932
541	0.21053	0.44663	0.10437	0.24171
542	0.78786	0.62649	0.07399	0.71859
543	0.40898	0.89247	0.20899	0.30097
544	0.69605	0.29221	0.42069	0.41587
545	0.44318	0.35065	0.26796	0.31557
546	0.5633	0.86216	0.40428	0.10345
547	0.38439	0.51563	0.45648	0.05223
548	0.52926	0.71567	0.32081	0.3028
549	0.52466	0.50613	0.17778	0.09316
550	0.45794	0.3272	0.8353	0.12488
551	0.34502	0.5018	0.3699	0.01995
552	0.57223	1.05779	0.12036	0.33508
553	0.49388	0.33083	0.25469	0.21305
554	0.23855	0.73428	0.35711	0.54934
555	0.52264	0.28591	0.04795	0.30322
556	0.53913	0.21367	0.13597	0.3801
557	0.38111	0.25424	0.22154	0.14627
558	0.84313	0.23528	0.21066	0.72139
559	1.22347	0.52855	1.20664	0.16145
560	0.84815	0.70368	0.3562	0.24003
561	0.22846	0.31904	0.38591	0.27998
562	0.3611	0.82	0.44823	0.59575
563	0.07652	0.31651	0.5464	0.22055
564	0.1704	0.74544	0.70924	0.18601
565	0.18803	0.72534	0.37302	0.17781
566	0.85091	0.8313	0.60732	0.27228
567	0.58423	0.86664	0.40484	0.23222
568	0.50494	0.94182	1.03593	0.38842
569	0.66826	0.6219	0.65551	0.32323
570	0.82494	0.54223	0.43299	0.15589
571	0.4423	0.43712	0.6437	0.48952
572	0.13245	0.73648	0.76963	0.08885
573	0.61658	0.29297	0.48546	0.60032
574	0.41222	0.2563	0.26081	0.58336
575	0.49089	0.52142	0.17591	0.42634
576	0.68861	0.21779	0.48808	0.06672
577	0.3856	0.20057	0.24706	0.24448
578	0.35149	0.35216	0.44349	0.21012
579	0.33925	0.2274	0.39882	0.42613
580	0.42684	0.44084	0.51772	0.15807
581	0.32103	0.4084	0.21151	0.3452
582	0.30678	0.81132	0.56126	0.35873
583	0.32227	0.59237	0.40674	0.15037
584	0.86552	0.68287	0.57243	0.63523
585	0.28793	0.54673	0.46438	0.34826
586	0.19353	0.6978	0.53866	0.29852
587	0.98765	0.67064	0.12212	0.06071
588	0.76401	0.48083	0.27689	0.32279
589	0.75117	0.21333	0.77243	0.31143
590	0.20995	0.7856	0.6965	0.12425
591	0.42475	0.33466	0.62193	0.29118
592	0.47064	0.62881	0.56868	0.49293
593	0.26635	0.30981	0.14825	0.50591
594	0.7829	0.31626	0.59544	0.28892
595	0.23638	0.59469	0.24743	0.61725
596	0.40451	0.58555	0.33118	0.1886
597	0.36479	0.26515	0.37161	0.09075
598	0.10499	0.20959	0.40828	0.26991
599	0.27783	0.15054	0.56434	0.36504
600	0.27504	0.3838	0.71577	0.46748	0.66344	0.54673	0.45819	0.38903
601	0.4566	0.51219	0.22092	0.10479
602	0.16975	0.55546	0.51619	0.18365
603	0.43056	0.69748	0.65667	0.19315
604	1.28723	0.78503	0.15762	0.3886
605	0.25957	0.33116	0.40693	0.08241
606	0.46143	0.83563	0.2694	0.28604
607	0.82993	0.3296	0.46785	0.22681
608	0.43268	0.4184	0.38967	0.4521
609	0.36044	0.79452	0.3825	0.25779
610	0.20124	0.50745	0.56387	0.21669
611	0.33857	0.14555	0.81054	0.28443
612	0.62934	0.72065	0.18572	0.25745
613	0.27874	0.67422	0.53797	0.4029
614	0.35921	0.18874	0.20275	0.24628
615	0.59225	0.12585	0.62992	0.2866
616	0.30607	0.28931	0.11737	0.46583
617	0.4322	0.45601	0.14081	0.3761
618	0.1956	0.68961	0.39016	0.53101
619	0.56033	0.09944	0.21304	0.37314
620	0.53813	0.76167	0.54752	0.54573
621	0.29799	0.43884	0.67165	0.27334
622	0.55893	0.34352	0.37565	0.38932
623	0.5797	0.31425	0.35766	0.30313
624	0.42833	0.27773	0.371	0.44168
625	0.16695	0.68231	0.31279	0.16772
626	0.47865	0.5729	0.70084	0.03291
627	0.32304	0.50736	0.63194	0.36114
628	0.20597	0.45528	0.35429	0.46093
629	0.32735	0.46633	0.99218	0.19587
630	0.69988	0.50966	0.59536	0.40667
631	0.32551	0.70366	0.35197	0.39192
632	1.06688	0.70848	0.29256	0.26675
633	0.3592	0.56155	0.64648	0.06354
634	0.23941	1.77015	0.41613	0.40292
635	0.5889	0.22244	0.2246	0.24127
636	0.28823	0.40454	0.51542	0.30795
637	0.37196	0.62227	0.24053	0.1867
638	0.50173	0.70562	0.35299	0.20798
639	0.48235	0.57546	0.36437	0.45142
640	1.18132	0.1951	0.50123	0.21516
641	0.47438	0.41406	0.5895	0.46658
642	0.17886	0.34543	0.2646	0.27417
643	0.25728	0.28848	0.21895	0.32805
644	0.5397	0.30141	0.33849	0.06782
645	0.57057	0.50184	1.01269	0.56245
646	0.49595	0.22461	0.61249	0.24714
647	0.47564	0.21616	0.70312	0.28166
648	0.53142	0.48497	0.28225	0.24974
649	0.61238	0.22272	0.13004	0.34053
650	0.56997	0.38692	0.57019	0.43874
651	0.52451	0.29618	0.05812	0.26443
652	0.60473	0.28368	0.3007	0.19056
653	0.98262	0.61659	0.78898	0.27385
654	0.20866	0.5127	0.25323	0.15418
655	1.38908	0.41513	0.41307	0.55057
656	0.45379	0.4764	0.60985	0.43864
657	0.56399	0.24008	0.34982	0.61119
658	0.25299	0.40476	0.29068	0.10837
659	0.56641	0.85281	0.35948	0.23061
660	0.36146	0.27299	0.26866	0.10049	0.64864	0.49435	0.49516	0.36622
661	0.43168	0.29036	0.20418	0.1687
662	0.40183	0.39323	0.13439	0.08368
663	0.51081	0.33223	0.37816	0.25866
664	0.26289	0.32695	0.36637	0.45684
665	0.57455	0.20733	0.40828	0.40657
666	0.23414	0.56247	0.38545	0.03648
667	0.16474	0.39547	0.36918	0.03566
668	0.66352	0.42425	0.54277	0.13953
669	0.40555	0.73817	0.57297	0.40737
670	0.21395	0.32165	0.23087	0.31746
671	0.69166	0.36458	0.27001	0.12495
672	0.26815	0.2118	0.36666	0.32392
673	0.36648	0.26227	0.5509	0.15965
674	0.37315	0.45114	0.33422	0.23761
675	0.64632	0.50945	0.63459	0.15327
676	0.17802	0.70005	0.25804	0.22255
677	0.63791	0.67701	0.55463	0.09338
678	0.1589	0.12009	0.21748	0.33429
679	0.49345	0.52995	0.29	0.18939
680	0.42527	0.38901	0.5041	0.62718
681	0.45866	0.72575	0.45492	0.14876
682	0.26248	0.12459	0.1404	0.22616
683	0.21513	0.36823	0.56989	0.08257
684	0.57845	0.38215	0.95133	0.12885
685	0.64785	0.22242	0.41095	0.54386
686	0.81663	0.40159	0.40234	0.25884
687	0.50294	0.31563	0.43392	0.09432
688	0.63245	0.21023	0.16515	0.1527
689	0.86009	0.44748	0.11389	0.24771
690	0.28906	0.58256	0.72829	0.44946
691	0.54438	0.37767	0.24586	0.73821
692	0.46261	0.09836	0.3931	0.21667
693	0.21676	0.4937	0.41691	0.22219
694	1.012	0.68204	0.31432	0.22038
695	0.16659	0.50292	0.14747	0.14789
696	0.11458	0.11847	0.3947	0.42777
697	0.20113	0.41618	0.48341	0.04299
698	0.66648	0.45852	0.09381	0.46564
699	0.43715	0.65518	0.7358	0.22008
700	0.62098	0.49172	0.99657	0.19038
701	0.24845	0.28752	0.58248	0.19555
702	0.44085	0.23474	0.18459	0.34104
703	0.62201	0.59811	0.11765	0.47133
704	0.38207	0.52254	0.78533	0.13982
705	0.38597	0.10551	0.54635	0.10396
706	0.50659	0.18766	0.17038	0.73335
707	0.68176	0.56674	0.39953	0.47564
708	0.59325	0.28947	0.91472	0.21148
709	0.32672	0.1509	0.33383	0.16016
710	0.63378	0.56464	0.37951	0.24677
711	0.34686	0.20517	0.38192	0.31959
712	0.17938	0.1827	0.58027	0.42703
713	0.39698	0.19095	0.26434	0.20013
714	0.48112	0.94962	0.15512	0.39277
715	0.49094	0.20832	0.18338	0.38626
716	0.31242	0.52613	0.06677	0.21513
717	0.26909	0.70236	0.10292	0.73496
718	0.37263	0.40871	0.77315	0.37527
719	0.36265	0.29211	0.17803	0.40917
720	0.06767	0.69181	0.48483	0.4143	0.58062	0.4997	0.45814	0.37507
721	0.51142	0.24212	0.53777	0.82667
722	0.39361	0.60023	0.177	0.20461
723	0.51816	0.66996	0.73073	0.24636
724	0.96645	0.22338	0.13941	0.36187
725	0.32755	0.3062	0.38217	0.30448
726	0.40377	0.61712	0.25883	0.13113
727	0.59745	0.41889	0.49224	0.40836
728	0.42047	0.8179	0.21902	0.54474
729	0.44575	0.29146	0.2265	0.11936
730	0.93465	0.57673	0.40609	0.13693
731	0.42422	0.51098	0.46766	0.05203
732	0.26744	0.19673	0.87025	0.22199
733	0.26684	0.04572	0.5356	0.15426
734	0.36771	0.46806	0.48111	0.05378
735	0.93952	0.43374	0.68412	0.07314
736	0.70023	0.41043	0.24667	0.36943
737	0.73915	0.41853	0.38725	0.29841
738	0.78787	0.68496	0.16614	0.46794
739	1.07483	0.44086	0.58206	0.10415
740	0.40272	0.43921	0.5945	0.19086
741	0.46665	0.44675	0.14596	0.39148
742	0.23093	0.25602	0.49148	0.41339
743	0.37632	0.17822	0.2938	0.48024
744	0.20633	0.2384	0.30514	0.29525
745	0.51791	0.99581	0.36064	0.65848
746	0.11107	0.72257	0.52611	0.14829
747	0.40239	0.39916	0.45675	0.38595
748	0.47443	0.51874	0.24181	0.14026
749	0.6565	0.59786	0.75647	0.29032
750	0.44169	0.33993	0.39554	0.41888
751	0.19609	0.12865	0.1604	0.09366
752	0.21033	0.37552	0.43604	0.3272
753	0.23881	0.42278	0.11633	0.07586
754	0.30748	0.7026	0.32132	0.85746
755	0.28982	0.44774	0.35554	0.27305
756	0.6609	0.27753	0.24539	0.08457
757	0.2982	0.05618	0.55873	0.05874
758	0.32804	0.57822	0.67425	0.26985
759	0.1646	0.5481	0.14237	0.3922
760	0.91249	0.46144	1.18533	0.09475
761	0.47856	0.30129	0.58395	0.48491
762	0.2367	0.42468	0.91262	0.20195
763	0.67505	0.62254	0.64411	0.3674
764	0.62149	0.49386	0.29271	0.31436
765	0.2674	0.17847	0.11225	0.02411
766	0.50367	0.25684	0.39858	0.14041
767	0.90904	0.33192	0.48752	0.22243
768	0.77466	0.6239	0.41101	0.38383
769	0.23268	0.32677	0.65943	0.27026
770	0.60564	0.39593	0.63786	0.54762
771	0.55866	0.64898	1.0161	0.20329
772	0.21149	0.2337	0.70258	0.38876
773	0.75739	1.06494	0.52604	0.34683
774	0.29759	0.38591	0.18947	0.18489
775	0.14705	0.27371	0.23684	0.61924
776	0.66979	0.2671	0.48755	0.34646
777	0.2085	0.74919	0.14709	0.04563
778	0.54013	0.37741	0.49826	0.18344
779	0.46972	0.57942	0.51249	0.67237
780	0.40766	0.82122	0.13239	0.24842	0.61545	0.45713	0.42343	0.36713
781	0.56579	0.62667	0.19834	0.09292
782	0.36142	0.40362	0.40235	0.57018
783	0.78798	0.75355	0.38574	0.20964
784	0.27907	0.55677	0.06125	0.06486
785	0.26959	0.41921	0.47709	0.15656
786	0.96278	0.38094	0.30789	0.10526
787	0.31469	0.6756	0.1157	0.04358
788	0.53206	0.21651	0.73077	0.09606
789	0.58766	0.43261	0.38097	0.08896
790	0.31057	0.45811	0.48317	0.34432
791	0.41264	0.13764	0.32638	0.34873
792	0.56478	0.70579	0.49095	0.37748
793	0.263	0.87998	0.32434	0.00918
794	0.43183	0.09263	0.51174	0.33084
795	0.38886	0.09927	0.54668	0.41393
796	0.42248	0.30717	0.41192	0.06467
797	0.18062	0.32347	0.55635	0.31671
798	0.24369	0.56571	0.05811	0.13198
799	0.33155	0.39395	0.3441	0.31432
800	0.87181	0.12396	0.28755	0.13701
801	0.21487	0.28682	0.5691	0.48898
802	0.2078	0.27281	0.38828	0.32255
803	0.36105	0.36719	0.20705	0.1385
804	0.84343	0.35762	0.27625	0.05743
805	0.2752	0.38806	0.91075	0.10599
806	0.35804	0.51052	0.5367	0.40052
807	0.26902	0.7884	0.27263	0.92417
808	0.52772	0.42453	0.62833	0.21661
809	0.3191	0.3617	0.29684	0.09447
810	0.20948	0.39062	0.17249	0.29634
811	0.40794	0.4004	0.20876	0.11128
812	0.32931	0.43947	0.39033	0.25482
813	0.25836	0.82184	0.18902	0.27299
814	0.30968	0.32176	0.36024	0.38582
815	0.12066	0.25217	0.51463	0.07048
816	0.51378	0.62938	0.24227	0.07453
817	0.14128	0.26737	0.28235	0.26126
818	0.19932	0.38359	1.02864	0.05389
819	0.46377	0.20382	0.59626	0.57437
820	0.52299	0.09504	0.25683	0.30914
821	0.32404	0.23948	0.69156	0.14885
822	0.36023	0.44856	0.33588	0.07331
823	0.72525	0.38731	0.13326	0.25329
824	0.31707	0.34599	0.71503	0.12638
825	0.80979	0.35578	0.42699	0.16517
826	0.24192	0.24201	0.4813	0.0724
827	0.18138	0.54917	0.2562	0.06964
828	0.25891	0.25415	0.75044	0.29134
829	0.52682	0.63287	0.47958	0.18699
830	0.56391	0.56584	0.42197	0.25612
831	0.26866	0.28939	0.24754	0.21761
832	0.40829	0.58824	0.42494	0.12008
833	0.63277	0.79072	0.25489	0.45851
834	0.26032	0.1381	0.16908	0.2672
835	0.66044	0.36799	0.36926	0.13494
836	0.44075	0.362	0.40873	0.05979
837	0.86443	0.53601	0.53617	0.35052
838	0.7063	0.12025	0.24723	0.20883
839	0.49548	0.52448	0.96786	0.28267
840	0.38842	0.34585	0.49892	0.33455	0.68983	0.48228	0.44048	0.31675
841	0.25042	0.47487	0.28819	0.1365
842	0.53106	0.41017	0.34997	0.31429
843	0.95035	0.33186	0.1123	0.11152
844	0.5821	0.85335	0.43062	0.92603
845	0.33633	0.21112	0.21077	0.18251
846	0.42876	0.51468	0.27899	0.05193
847	0.50798	0.25475	0.29517	0.33501
848	0.39625	0.44818	0.23321	0.45596
849	0.44066	0.46699	0.30462	0.11376
850	0.27825	0.47326	0.27926	0.20076
851	0.609	0.5931	0.57808	0.08977
852	0.35867	0.87733	0.36496	0.06168
853	0.04912	0.46646	0.5616	0.32774
854	0.59551	0.08475	0.347	0.12345
855	0.40896	0.33792	0.61668	0.15372
856	0.26562	0.71995	0.54853	0.20664
857	0.5485	1.2801	0.26294	0.12825
858	0.24528	0.33294	0.3953	0.19287
859	0.2033	0.73218	0.53864	0.25013
860	0.20216	0.83823	0.3612	0.54119
861	0.6144	0.33534	0.43388	0.12633
862	0.22224	0.38841	0.13725	0.07745
863	0.71317	0.55578	0.6028	0.22195
864	0.1433	0.08004	0.46819	0.09944
865	0.05779	0.40431	0.20689	0.24075
866	0.27981	0.29199	0.26166	0.09049
867	0.44249	0.61944	0.31378	0.35702
868	0.19933	0.56816	0.12683	0.43328
869	0.16047	0.41983	0.27214	0.42529
870	0.45565	0.15778	0.3999	0.18136
871	0.29117	0.30285	0.4111	0.15173
872	0.2456	0.30202	0.25512	0.53708
873	0.51798	0.62373	0.33534	0.52605
874	0.2164	0.32456	0.12931	0.088
875	0.40314	0.10111	0.22173	0.11351
876	0.53838	0.4317	0.17363	0.05038
877	0.24182	0.11961	0.30617	0.28073
878	0.23925	0.7289	0.45825	0.46157
879	0.22796	0.55617	0.11741	0.41761
880	0.30058	0.28789	0.63758	0.17435
881	0.64516	0.22009	0.1208	0.19151
882	0.49309	0.72046	0.79523	0.32915
883	0.26067	0.5857	0.21581	0.35797
884	0.3535	0.27025	0.54092	0.86718
885	0.51343	0.34853	1.01954	0.68444
886	0.19149	1.03537	0.29985	0.25041
887	0.56245	0.32886	0.61028	0.01651
888	0.31018	0.37592	0.74504	0.26431
889	0.49313	0.40741	0.4153	0.21557
890	0.44841	0.69148	0.22994	0.65209
891	0.42097	0.15723	0.99732	0.43773
892	0.45393	0.06017	0.41797	0.04814
893	0.16195	0.93944	0.67205	0.49957
894	0.42526	0.43565	0.68518	0.68074
895	0.226	0.4969	0.07073	0.24213
896	0.53366	0.37675	0.10642	0.21852
897	0.48143	1.28167	0.16087	0.18551
898	0.89253	0.39575	0.24184	0.16388
899	0.16872	0.44043	0.88287	0.148
900	0.53291	0.38502	0.07485	0.47307	0.72279	0.48793	0.45426	0.36471
901	0.63566	0.87674	0.83921	0.32075
902	0.33975	0.32322	0.14983	0.11447
903	0.19004	0.14759	0.35625	0.23421
904	0.48205	0.27303	0.37093	0.24673
905	0.29364	0.21816	0.24615	0.45198
906	0.26038	0.7436	0.66499	0.10735
907	0.49025	0.44814	0.19811	0.37373
908	0.54022	0.96804	0.29897	0.03233
909	0.13499	0.53323	0.42261	0.14564
910	0.23016	0.17911	0.55684	0.21475
911	0.22709	0.39893	0.33777	0.55044
912	0.28632	0.54864	0.3932	0.12359
913	0.46611	0.39327	0.18119	0.20273
914	0.39561	0.77967	0.38399	0.16649
915	0.25745	0.38802	0.14452	0.07659
916	0.82721	0.72976	0.20125	0.17755
917	0.25746	0.3522	0.36252	0.25859
918	0.64574	0.26872	0.11207	0.25399
919	0.36718	0.30238	0.54455	0.14019
920	0.25254	0.45219	0.19135	0.44652
921	0.2525	0.28455	0.29703	0.31228
922	0.16016	0.37995	0.13926	0.2288
923	0.45818	0.57885	0.41989	0.06116
924	0.28914	0.1623	1.01367	0.09508
925	0.34805	0.57588	0.1134	0.74731
926	0.2853	0.74038	0.97315	0.37903
927	0.353	0.4616	0.47432	0.17287
928	0.56833	0.49659	0.34503	0.10476
929	0.46492	0.22415	0.27435	0.04575
930	0.37937	0.27537	0.35107	0.13485
931	0.3543	0.20026	0.75282	0.26852
932	0.30103	0.29558	0.27849	0.06918
933	0.42447	0.46487	0.36006	0.1636
934	0.49889	0.74827	0.45821	0.09081
935	0.25188	1.06008	0.09612	0.35354
936	0.34431	0.33219	0.1413	0.08561
937	0.75287	0.3759	0.11759	0.06667
938	0.31254	0.2238	0.57981	0.25531
939	0.53614	0.28544	0.61663	0.35304
940	0.34965	0.33447	0.18714	0.20841
941	0.58321	0.36986	0.10669	0.37642
942	0.16399	0.29864	0.30764	0.579
943	1.11986	0.30967	0.36278	0.11194
944	0.24255	0.23413	0.30796	0.14683
945	0.18841	0.43374	0.64173	0.20449
946	0.33713	0.10993	0.21132	0.24044
947	0.12403	0.32566	0.24553	0.21549
948	0.75282	0.35975	0.40621	0.34586
949	0.7532	0.33286	0.19905	0.19618
950	0.42311	0.28058	0.09625	0.30672
951	0.79752	0.32042	0.22367	0.13363
952	0.46772	0.80545	0.41863	0.218
953	0.29556	0.52599	0.12742	0.10674
954	0.162	0.52964	0.18547	0.05486
955	0.66171	0.22849	0.08026	0.47159
956	0.65379	0.65048	0.42511	0.08482
957	0.71346	0.4227	0.22079	0.05204
958	0.50777	0.24127	0.25369	0.20086
959	0.26974	0.46877	0.32871	0.5249
960	0.26513	0.31307	0.53656	0.2541	0.60136	0.52574	0.40469	0.40381
961	0.09503	0.4006	0.27767	0.12281
962	0.23541	0.30149	0.3856	0.19807
963	0.77433	0.43576	0.31419	0.32708
964	0.20349	0.56975	0.1447	0.13507
965	0.59986	1.04589	0.51377	0.21116
966	0.09224	0.41743	0.65339	0.08179
967	0.32864	0.82645	0.2941	0.14274
968	0.37135	0.13388	0.66423	0.1153
969	0.33634	0.26058	0.3156	0.22098
970	0.25666	0.30408	0.20793	0.15591
971	0.49375	0.27074	0.24678	0.4828
972	0.45543	0.26356	0.3348	0.17541
973	0.1772	0.48444	0.31162	0.07054
974	0.55999	0.31579	0.34498	0.30013
975	0.22372	1.21865	0.61894	0.27616
976	0.46425	0.41784	0.32839	0.08951
977	1.1408	0.19533	0.23255	0.00511
978	0.55059	0.23853	0.22109	0.02551
979	1.01962	0.18835	0.57049	0.09048
980	0.22315	0.4899	0.34896	0.21905
981	0.31825	0.35491	0.311	0.23275
982	0.41567	0.27588	0.60695	0.36177
983	0.3838	0.79403	0.93234	0.29474
984	0.23976	0.49211	0.28471	0.19558
985	0.24898	0.55357	0.61462	0.15103
986	0.47619	0.90771	0.28603	0.31039
987	0.75499	0.53572	0.31146	0.07128
988	0.72997	0.83284	0.13932	0.25599
989	0.26377	0.73925	0.4266	0.19216
990	0.13766	0.11572	0.63071	0.25498
991	0.45391	0.15681	0.10627	0.28152
992	0.30832	0.22743	0.96365	0.06186
993	0.36282	0.20729	0.40798	0.05826
994	0.51197	0.27993	0.04944	0.1861
995	0.2828	0.55211	0.48389	0.08231
996	0.56344	0.49273	0.31974	0.1025
997	1.07049	0.30789	0.37046	0.28196
998	0.45981	0.24343	0.6856	0.21494
999	0.20163	0.76183	0.24716	0.19066
1000	0.23398	0.48497	0.28036	0.31887
1001	0.32721	0.4167	0.18132	0.11552
1002	0.27947	0.45066	0.33249	0.15934
1003	0.27243	0.50682	0.24697	0.50704
1004	0.42626	0.12556	0.51365	0.07951
1005	0.70251	0.24695	0.16473	0.19463
1006	0.14081	0.23762	0.39861	0.19696
1007	0.24972	0.31773	0.4642	0.16979
1008	0.2665	0.24532	0.455	0.10483
1009	0.54614	0.14671	0.24329	0.40617
1010	0.28289	0.2075	0.65831	0.6083
1011	0.70909	0.4177	0.27213	0.13523
1012	0.54253	0.17273	0.69732	0.46394
1013	0.67384	0.08804	0.73764	0.11741
1014	0.94288	0.7088	0.3425	0.16999
1015	0.34255	0.3836	0.25961	0.05424
1016	0.42868	0.07731	0.15936	0.13274
1017	0.29441	0.37402	0.7529	0.45387
1018	0.74349	0.32328	0.41001	0.04446
1019	0.30325	0.42588	0.33983	0.08938
1020	0.35213	0.16638	0.25329	0.50272	0.72938	0.53813	0.42192	0.40116
1021	0.53312	0.48166	0.45096	0.2052
1022	0.17577	0.26913	0.19275	0.07061
1023	0.11351	0.38709	0.12863	0.34045
1024	0.32079	0.29687	0.20635	0.08131
1025	0.23475	0.60242	0.52474	0.07482
1026	0.26254	0.31343	0.34311	0.23291
1027	0.12235	0.17882	0.31168	0.1814
1028	0.35543	0.17262	0.12341	0.03645
1029	0.29432	0.1714	0.31326	0.16209
1030	0.22652	0.46842	0.20705	0.04001
1031	0.6327	0.17383	0.10337	0.12485
1032	0.60241	0.53853	0.55725	0.21685
1033	0.71003	0.48302	0.28429	0.71059
1034	0.39165	0.50219	0.18559	0.46093
1035	0.31603	0.21281	0.62478	0.33546
1036	0.31757	0.41262	0.31445	0.5944
1037	0.45332	0.44965	0.21204	0.23107
1038	0.21792	1.57575	0.66984	0.16063
1039	0.5445	0.41239	0.16672	0.61623
1040	0.49038	0.26173	0.15535	0.20246	0.50258	0.52608	0.42635	0.39047
